# Supplementary material for: An interpretable machine learning model for predicting myocardial injury in patients with high cervical spinal cord injury
Source: Front Genet. 2025 Aug 4;16:1636065. doi: 10.3389/fgene.2025.1636065 (PMC12358262; doi:10.3389/fgene.2025.1636065)
Supplement: Supplementary file 1 [file DataSheet1.xlsx]

## Sheet: Sheet1
myocardial damage	age	sex	arrhythmia	Hypertensionl	Diabetes	Admission_to_hospital_with_hypotension	Preoperative_hypotension	dyspnea	segments_of_spinal_cord	Other_comorbidities	The_stage_of_high_spinal_cord_injury	Paralysis	Haemoglobin	Hematocrit	TC	LDL	Albumin
0	1	0	1	0	0	1	0	1	1	1	1	1	1	1	4.2	2.11	30.9
0	0	1	1	1	0	0	0	0	1	0	0	1	0	0	3.31	1.9	36.9
0	0	1	1	1	1	0	1	0	0	1	1	0	1	1	3.68	2.48	37.8
0	0	1	1	0	0	0	0	0	1	0	1	1	0	0	3.44	1.6	44.3
1	0	1	0	0	0	1	1	0	1	0	1	1	0	1	3.64	2.22	31.2
1	1	1	0	0	0	0	0	1	1	1	1	0	0	1	3.83	2.75	36
0	0	1	0	0	0	1	0	1	1	0	1	1	0	0	3.82	2.33	36.8
1	1	1	1	0	0	0	0	0	1	1	1	1	0	0	3.93	2.53	30.9
0	0	1	0	0	0	0	0	0	1	0	1	1	0	0	6.28	5.17	35.6
1	0	1	1	0	0	1	1	0	1	0	1	1	0	1	3.74	2.7	43
1	0	1	1	0	0	0	0	1	1	0	1	0	0	1	3.31	1.65	41.7
1	1	1	0	0	0	1	0	0	1	0	1	1	1	1	2.49	1.49	29.9
0	1	1	1	0	0	0	0	0	1	0	1	1	0	1	4.67	3.1	36.3
0	0	1	1	0	0	0	0	0	1	0	1	1	0	0	4.07	2.58	36
0	0	1	1	0	0	1	0	0	1	1	0	1	0	0	3.53	2.59	32.3
0	0	1	0	0	0	1	1	0	1	0	0	0	1	1	4.21	2.02	33.1
0	0	1	0	1	0	0	0	0	1	1	1	1	0	1	5.02	3.35	39
0	0	1	1	0	0	0	0	0	0	0	1	1	0	0	3.79	2.23	34
0	1	1	0	0	0	0	0	0	1	0	0	1	0	1	5.02	3.2	38.2
0	1	1	1	1	0	1	0	0	1	0	1	1	0	0	3.57	1.77	38.2
0	0	1	0	0	0	0	0	0	1	0	1	1	0	0	5.25	3.49	44.9
0	0	0	0	0	0	0	0	0	1	0	1	1	0	1	4.57	2.45	41.3
0	0	1	0	0	0	1	0	0	1	0	1	1	0	0	4.22	2.67	34.9
1	0	1	0	1	0	0	0	1	1	1	1	0	0	0	2.88	2.01	35.1
0	1	0	1	0	0	1	0	0	1	0	0	1	0	0	4.76	3.23	35.6
0	0	0	1	0	0	0	0	0	1	0	0	1	0	1	4.27	2.87	34.4
1	0	1	0	0	0	1	0	1	1	1	1	1	1	1	3.31	1.75	31.7
1	0	1	1	0	0	1	0	1	1	1	0	1	0	1	3.61	2.37	30.5
0	0	1	0	0	0	0	0	0	1	0	1	1	0	0	4.7	3.01	41.6
1	0	1	1	0	0	1	0	1	1	1	1	0	1	1	2.76	1.26	35.9
0	0	1	0	0	0	0	0	0	1	0	1	1	0	0	6.23	4.57	38.8
0	0	0	1	0	0	0	0	0	1	1	0	1	0	1	4.97	3.48	39
0	0	0	0	0	1	0	0	0	1	0	0	1	0	0	7.67	5.93	46.2
0	0	1	0	0	0	0	0	0	1	0	1	1	0	0	5.55	3.78	40.9
0	0	1	1	0	0	0	0	0	1	0	1	1	0	0	4.52	3.08	38.6
0	1	1	0	0	0	0	0	0	1	1	0	1	0	0	4.91	4.17	37
1	1	1	0	1	0	0	0	0	1	0	1	1	0	1	4.31	2.66	37.5
0	0	1	0	0	0	0	0	1	1	0	0	0	0	1	5.35	3.78	36.9
0	0	0	0	0	0	0	0	0	1	1	1	1	0	1	4.83	3.1	38.1
0	0	0	0	0	0	0	0	0	1	0	0	1	0	0	3.87	2.83	43.5
0	0	0	0	0	0	0	0	0	1	1	1	0	0	1	4.33	2.76	36
0	0	1	0	1	0	0	0	0	1	0	0	1	0	0	4	1.81	45
1	0	1	0	0	0	0	0	0	1	0	1	1	0	0	3.51	2.22	37.7
0	0	1	0	0	0	0	0	0	1	0	1	1	0	0	4.88	3.31	41.7
0	0	0	0	0	0	0	0	0	1	0	1	1	0	0	4.34	2.98	39.6
0	0	0	1	1	0	1	0	1	0	0	1	0	1	1	4.78	3.13	34
0	0	1	1	0	0	1	0	0	1	1	0	0	1	1	4.44	3.11	29.7
0	0	0	0	1	0	0	0	0	0	0	0	1	0	1	5.7	3.36	39
0	0	1	1	0	0	0	0	0	1	0	0	1	0	1	4.5	2.55	38.5
0	0	1	0	0	0	0	0	0	1	0	1	1	0	1	4.31	2.15	35.7
0	0	1	0	0	0	0	0	0	0	0	1	0	0	0	4.45	3.25	45.3
0	0	1	0	0	0	0	0	0	1	0	0	1	0	0	4.28	2.97	41
0	0	1	0	0	0	0	0	0	1	0	1	1	0	0	5.79	4.52	41.9
0	1	1	0	0	0	0	0	0	1	0	1	1	0	1	4.06	3.09	38.4
1	0	1	0	0	0	0	1	0	1	0	1	1	0	1	3.42	2.03	34
0	0	1	0	1	1	0	0	0	1	0	0	1	0	0	4.34	3.2	43.5
0	0	0	1	0	0	0	0	0	1	0	1	1	1	1	5.43	3.69	23.1
0	1	0	0	0	1	0	0	0	1	0	0	1	1	1	1.79	7.32	34.4
0	0	0	0	0	1	1	1	1	0	1	0	0	1	1	4.31	2.85	27.2
1	0	1	1	0	0	0	0	0	1	0	0	1	0	1	3.19	1.8	31.2
0	1	1	1	0	0	0	0	1	1	0	1	1	0	0	2.54	1.72	25.1
0	0	0	0	0	0	0	0	0	0	1	1	1	0	1	4.91	3.41	37.3
0	1	1	1	1	1	0	0	0	1	0	0	1	0	0	4.2	2.77	43.5
0	0	1	0	0	0	0	0	0	1	1	1	1	0	1	4.04	2.7	42.8
0	0	0	1	0	0	0	0	0	1	0	1	1	0	1	4	2.08	37.6
0	0	1	0	0	0	0	0	1	1	1	1	1	0	1	4.89	3.39	37.4
0	0	1	0	0	0	0	0	0	1	0	0	1	0	1	5.95	4.32	36.9
1	0	1	0	0	0	0	0	0	0	1	1	1	0	0	4.14	3.17	34.2
0	1	1	0	0	0	0	0	0	1	0	0	1	0	0	5.78	3.86	36.9
0	1	1	1	0	0	0	0	0	1	0	1	0	0	1	4.53	3.21	33.1
1	1	1	0	1	0	0	0	1	0	1	1	0	0	1	2.79	1.61	27.9
0	0	1	0	0	0	1	0	0	1	0	0	1	0	0	5.93	4.11	36.3
1	0	1	0	0	0	0	0	0	0	0	1	1	0	1	3.42	2.1	35
0	0	1	0	0	0	0	1	0	1	0	1	1	0	1	2.19	1.08	38.5
0	0	0	0	1	1	0	0	0	0	0	0	1	1	1	4.02	2.66	37.9
0	0	1	0	0	0	0	0	0	0	0	1	0	0	0	5.51	4.42	38.6
0	0	0	1	0	0	0	0	0	1	0	1	1	1	1	5.54	4.07	33.7
1	0	1	0	0	0	0	0	0	0	0	1	0	0	0	4.05	2	36.1
0	0	1	0	0	0	0	0	0	1	0	1	1	0	0	4.89	3.26	41.8
0	0	1	0	0	0	0	0	0	1	0	0	1	0	1	2.82	1.84	34.4
0	0	1	1	0	0	0	0	1	1	0	1	1	0	0	4.34	2.47	36.8
0	0	0	0	0	0	0	0	0	1	0	1	1	0	1	3.65	2.37	40
0	1	1	1	0	0	0	0	0	1	0	1	1	0	1	4.54	3.61	31.4
0	0	1	0	0	0	0	0	0	1	1	0	1	0	0	4.88	3.8	39.1
0	0	1	0	0	0	0	0	0	0	1	1	1	0	0	4.27	2.97	34.8
0	0	1	1	0	0	1	0	0	1	0	1	1	0	1	4.42	3.46	33.7
0	0	0	0	0	0	1	0	0	1	0	0	1	0	1	3.42	2.04	39.2
0	0	1	0	0	0	1	0	0	1	0	1	1	0	1	4.13	2.37	40.9
0	0	1	1	0	0	0	0	1	1	1	0	1	0	1	4.51	3.06	32.6
0	1	1	0	0	1	0	0	0	1	0	0	1	0	1	6.24	5.09	38.1
0	0	1	0	0	0	0	0	0	1	0	0	1	1	1	4.09	2.69	34
0	0	1	0	0	0	0	0	0	1	0	1	1	0	0	5.42	3.18	40
1	0	1	0	0	0	0	0	1	1	0	0	0	0	0	3.98	2.5	32.9
0	0	1	1	1	0	0	0	0	1	0	0	1	0	1	4.12	2.2	32
0	0	1	0	0	0	0	0	0	0	1	0	1	0	1	5.16	4.04	31
1	0	1	0	0	0	1	0	0	1	0	0	1	0	0	4.05	3.17	36.8
0	0	0	1	1	0	0	0	0	1	0	1	1	0	1	3.9	1.97	37
0	0	1	0	0	0	0	0	0	1	0	0	1	0	0	5.23	3.03	43.5
0	1	0	1	0	0	0	0	0	1	0	1	1	0	1	4.63	3	34
0	0	1	1	0	0	0	0	0	1	0	1	1	0	0	3.32	2.19	43.2
0	0	0	0	1	0	0	0	0	1	0	0	1	0	0	4.71	3.23	38.3
0	0	0	0	1	0	0	0	0	1	0	0	1	0	1	4.33	2.79	39.2
1	0	1	0	0	0	1	0	0	1	0	1	1	0	1	5.1	2.55	39.5
0	0	1	0	0	0	0	0	0	1	1	0	1	0	0	4.39	3.24	36.6
0	0	1	1	0	0	0	0	0	1	0	0	1	0	1	7.79	6.33	41.9
1	0	1	0	0	0	0	0	0	0	1	1	1	0	1	4.13	2.55	43.9
0	0	1	0	0	0	1	0	0	1	0	1	1	0	0	3.92	2.72	41.8
0	0	0	0	0	0	0	0	0	1	0	0	1	0	1	3.69	1.81	33.8
0	0	0	0	0	0	0	0	0	0	0	1	0	0	1	4.23	2.03	29.5
1	0	1	1	0	0	1	0	1	1	0	1	0	0	0	3.82	2.33	36.8
1	0	0	0	0	0	0	0	0	0	0	1	1	0	1	4.53	2.35	38.1
0	0	1	0	0	0	0	0	0	0	0	1	1	0	0	4.15	2.99	38.8
0	0	1	0	0	0	0	0	0	1	0	1	1	0	0	4.75	3.4	35.2
0	0	0	1	0	0	1	1	0	0	0	1	0	1	1	3.05	1.22	30.5
0	0	1	0	0	0	0	0	0	1	0	0	1	0	0	3.62	1.85	33
0	0	0	0	0	0	0	0	0	1	1	1	1	1	1	3.66	2.2	36.7
0	0	1	0	0	0	0	0	0	1	0	0	1	0	0	5.69	4.43	39.5
1	1	1	1	0	0	1	1	1	1	1	1	0	0	1	2.59	1.7	29.1
0	0	1	0	0	1	0	0	0	1	0	0	1	0	0	5.08	3.83	40.8
0	1	0	0	0	0	1	1	0	1	0	1	0	0	1	4.77	3.22	37.7
0	0	1	1	0	0	0	0	0	1	0	0	1	0	0	5.18	1.9	31.7
1	0	1	0	0	0	0	0	0	1	1	1	1	0	1	3.63	1.96	37.7
0	1	1	1	0	1	0	0	0	1	0	0	1	0	0	4.66	3.55	37.5
0	1	1	1	0	0	0	0	1	1	0	1	1	0	0	4.68	3.03	35.3
0	0	1	0	0	0	0	0	0	1	0	0	1	0	0	4.38	3.56	43.2
1	0	1	0	0	0	0	0	0	0	0	1	1	0	1	1.22	0.56	18.2
1	0	1	0	0	0	0	0	0	1	0	1	1	0	0	5.18	4.06	38.3
0	0	1	1	0	0	1	1	0	1	0	0	1	0	0	4.26	2.9	41.4
0	1	1	1	0	1	0	0	0	1	0	0	1	0	0	4.02	2.77	40.6
0	0	1	1	0	0	0	0	0	1	0	0	1	0	1	4.07	2.61	36.8
1	1	1	0	1	1	1	0	1	1	0	1	1	0	0	3.28	1.81	38.7
0	0	1	1	0	0	0	0	0	1	0	0	1	0	0	5.63	4.54	39.4
0	1	1	0	1	0	0	0	0	1	0	1	1	0	1	4.04	2.8	34
1	1	0	1	1	0	0	0	1	1	0	1	0	0	1	4.13	2.96	35
1	0	1	0	0	0	0	0	0	0	0	1	0	0	1	3.5	1.23	35.7
1	0	1	0	0	0	0	0	0	0	0	0	0	0	1	2.58	0.72	40.6
0	1	0	0	1	0	0	0	1	1	0	0	1	0	0	5.39	4.07	34
1	1	0	0	1	0	1	1	1	1	1	0	1	1	1	4.3	2.66	31.4
0	0	1	1	1	0	0	0	0	1	0	1	1	0	0	4.85	1.81	41.7
1	1	1	0	1	0	0	0	0	1	0	1	0	0	0	4.47	1.33	40.3
0	0	1	0	1	0	0	0	0	1	0	1	1	0	0	4.92	3.33	43.3
1	0	1	0	0	0	0	0	1	0	1	1	0	1	1	5.61	3.67	30.3
0	1	1	0	0	0	0	0	0	1	0	1	1	0	1	4.37	2.16	33.6
0	1	1	0	1	0	0	0	1	1	0	0	1	0	0	5.99	4.2	36.6
0	1	0	0	0	0	0	0	1	1	0	1	1	0	0	5.46	3.58	42.9
0	0	1	0	0	0	0	0	0	1	0	0	1	0	0	5.42	4.03	35.8
0	0	1	0	0	0	0	0	0	1	0	1	1	0	1	4.73	3.61	42.1
0	0	1	0	0	0	0	0	0	1	0	0	1	0	1	4.14	3.04	35.8
0	0	1	0	0	0	0	0	0	1	0	0	0	0	0	4.44	3.4	41.6
0	0	1	0	1	0	0	0	0	1	0	0	1	0	0	4.3	2.99	37
0	0	0	0	0	0	0	0	0	1	0	0	1	0	1	5.05	3.86	33.5
0	0	1	1	0	0	0	0	0	0	0	0	1	0	0	5.04	3.13	41.2
0	1	1	1	0	0	0	1	0	1	0	0	1	0	1	3.74	3.11	32.5
0	0	1	1	1	0	0	0	0	1	0	0	1	0	1	5.33	3.57	41.4
1	0	1	0	0	0	0	0	0	1	0	1	1	0	0	4.05	1.69	39.4
0	1	1	0	0	0	0	0	1	1	0	1	1	0	1	3.02	1.31	33.8
1	0	1	0	0	0	0	0	1	1	1	1	1	1	1	2.93	1.5	30.6
0	0	1	0	0	0	0	0	1	1	1	1	1	0	1	3.47	2.8	34.8
1	0	1	0	0	0	0	0	0	0	0	1	1	0	1	3.15	1.46	35.6
0	0	0	1	0	0	0	0	1	1	0	0	0	1	1	3.37	1.32	26.9
0	0	1	1	0	0	1	0	0	1	0	1	1	0	0	3.47	2.77	39.4
0	0	0	1	0	0	0	0	0	1	0	1	1	0	0	6.28	4.66	44.6
0	0	1	0	0	0	0	0	0	1	0	1	1	0	1	4.27	2.51	38.7
0	0	1	1	1	0	0	0	0	1	0	1	1	0	0	4.74	2.77	43
0	0	1	0	0	0	0	0	0	1	0	0	1	0	0	5.64	3.06	43.1
0	0	1	0	0	0	0	0	0	1	0	0	1	0	0	5.51	3.72	42.9
1	0	0	0	1	0	0	0	0	1	1	1	1	1	1	3.82	2.33	34.5
0	1	1	0	0	0	1	1	0	1	0	1	1	0	0	4.31	2.75	32.8
0	0	1	0	1	0	0	0	0	1	0	0	1	0	0	4.83	2.87	40.4
1	0	1	1	0	0	1	0	0	0	0	0	0	1	1	3.73	2.28	36.6
0	1	1	1	0	0	0	0	0	1	0	0	1	0	1	4.29	2.89	32.5
0	1	1	0	1	0	0	0	0	1	0	1	1	0	0	4.47	3.04	36
0	0	1	0	0	0	0	0	0	1	0	0	1	0	0	5.91	4.32	40.8
0	0	1	0	0	0	0	0	0	0	0	1	0	0	0	4.7	3.2	41.5
0	0	1	0	0	0	0	0	0	1	0	0	1	0	0	6.38	4.31	45
1	1	1	1	0	0	1	0	1	1	0	1	1	0	1	3.41	1.61	30.9
0	0	1	0	0	0	0	0	0	1	0	0	1	0	1	3.33	1.81	33.5
0	0	1	0	1	0	0	0	0	1	0	1	1	0	0	5.19	3.44	36.8
0	0	1	0	0	0	0	0	0	1	0	1	1	0	0	3.13	1.84	34
0	0	1	1	0	0	0	0	0	1	0	0	1	0	0	4.82	2.93	39.1
0	1	0	1	1	0	0	0	0	1	0	1	0	1	1	5.2	4.17	34.9
1	1	1	0	1	0	0	0	0	1	0	0	0	0	1	5.46	4.78	28.4
0	0	1	0	0	1	0	0	0	1	1	0	1	0	0	5.86	5.22	38.4
0	0	1	0	0	0	0	0	0	1	0	1	0	0	0	4.3	2.23	39.5
0	1	1	1	0	0	0	0	0	1	0	0	1	0	0	4.58	2.75	39.9
0	0	1	0	0	1	0	0	0	1	0	1	1	0	0	4.1	2.81	38.3
0	0	0	0	0	1	0	0	0	1	0	1	1	0	0	5.68	4.01	40.1
0	1	1	0	0	0	0	0	0	1	0	0	1	0	0	4.66	3.23	37.7
0	0	1	1	0	0	0	0	0	0	0	1	0	0	1	2.91	1.37	34.1
0	0	1	1	0	0	1	0	0	0	0	1	0	1	1	3.42	2.36	34.3
0	0	0	0	0	0	0	0	0	0	0	1	1	0	0	3.8	2.68	42.1
0	0	1	0	0	0	0	0	0	1	0	0	1	0	0	8.76	7.37	48.7
0	0	1	0	0	0	1	0	0	1	0	1	1	0	1	4.63	3.2	33
0	0	0	0	0	0	0	0	0	1	0	0	1	0	0	5.24	3.16	47.9
0	0	1	0	0	0	1	0	0	1	0	1	1	1	1	3.55	1.89	36.9
0	0	0	0	0	0	0	0	0	1	1	0	1	1	1	2.93	1.94	30
0	1	1	0	0	0	1	0	0	1	1	0	1	1	1	3.72	2.81	26.2
0	1	0	0	1	0	0	0	0	1	0	1	0	0	1	5.61	4.39	35.9
0	0	0	0	1	0	0	0	0	0	0	1	1	0	1	4.72	3.54	35.7
0	0	0	0	0	0	0	0	0	1	0	0	1	0	1	3.35	2.16	37.6
0	0	1	0	0	1	0	0	0	1	0	1	0	1	1	5.6	4.61	27.5
0	0	1	0	0	0	0	0	0	1	0	0	1	0	0	4.99	3.02	41.3
1	0	0	0	0	0	0	0	0	1	0	1	0	0	1	4.79	2.76	41.2
0	0	1	0	0	0	0	0	0	1	0	0	1	0	1	4.06	1.93	40.3
0	0	1	1	0	0	0	0	0	1	0	0	1	0	0	4.89	3.66	41.9
1	0	1	1	0	0	0	0	0	0	0	1	0	0	1	4.47	2.78	37.5
0	0	0	0	1	1	0	0	0	1	0	0	1	0	1	5.24	4.06	36.6
0	0	0	0	0	0	0	0	0	1	0	0	1	0	0	4.47	3.07	43.5
0	0	1	0	0	0	0	0	0	0	0	1	1	0	0	3.32	1.8	41.3
0	0	1	0	0	0	1	1	0	1	0	0	0	1	1	4.25	2.81	32.2
0	1	1	0	0	0	0	0	1	1	0	1	1	0	0	3.86	2.33	35.8
0	0	1	0	1	0	0	0	0	1	0	1	1	0	0	3.35	2.24	44.7
0	1	0	0	0	0	0	0	0	1	0	0	1	0	0	5.23	3.04	40.1
1	1	1	1	0	0	1	1	1	1	0	1	0	0	1	2.35	1.04	28.1
0	0	1	1	1	0	1	0	0	1	1	1	0	0	1	4.21	2.79	35.1
0	1	1	0	0	0	0	0	1	1	1	1	1	0	1	2.27	1.15	28.5
1	0	1	1	0	0	0	0	0	0	1	0	1	1	1	3.64	1.81	34.1
1	0	1	0	0	1	0	0	0	0	1	1	0	1	1	2.64	1.14	23.7
0	0	1	0	0	0	0	0	0	0	1	0	0	1	1	3.44	2.34	29.9
1	0	1	0	1	0	0	0	1	0	1	1	1	0	1	2.54	1.07	32.9
0	0	1	0	0	0	0	0	0	1	0	0	1	0	0	4.41	2.92	36.3
1	1	1	1	0	0	1	1	0	0	1	1	0	0	1	2.56	1.41	28.8
0	0	0	0	1	0	0	0	0	1	0	0	1	0	0	4.14	2.49	36.4
0	0	1	0	0	0	0	0	0	1	0	1	1	0	0	5.5	3.72	40.6
0	0	1	0	0	0	0	1	0	1	0	0	1	0	0	4.45	2.59	35.2
0	0	1	0	0	0	0	0	0	1	0	1	1	0	0	3.82	2.97	35.7
0	1	1	0	0	0	0	0	0	1	1	0	1	0	0	5.03	3.82	38
0	0	1	0	1	0	0	0	0	0	0	1	1	0	0	4.86	3.86	45.1
0	0	1	1	0	0	0	0	0	1	0	0	1	0	0	4.33	1.65	40.6
0	0	0	0	0	0	0	0	0	0	0	1	1	1	1	4.78	3.12	38.3
1	0	0	0	0	0	0	0	0	1	0	1	1	1	1	2.86	1.16	38.3
0	0	1	0	0	0	1	0	0	1	0	1	1	0	1	3.22	1.84	33.7
0	1	0	0	0	0	0	0	0	1	0	0	0	0	1	4.71	3.5	38.3
0	0	1	0	1	1	0	0	0	1	0	0	1	0	0	3.57	2.72	42.5
1	0	1	0	0	0	0	0	1	0	1	1	1	1	1	2.37	1.39	32.7
0	0	1	0	0	0	0	0	0	0	0	1	1	0	0	5.23	3.86	42.6
0	0	1	0	0	0	0	0	0	0	1	0	1	1	1	2.76	1.94	33.3
0	0	1	0	0	0	0	0	0	0	0	0	1	0	1	4.92	3.43	40.6
0	0	1	1	0	1	0	0	0	1	0	0	1	0	0	5.34	4.19	35
0	0	0	1	0	0	0	0	0	1	1	1	1	0	1	4.12	2.69	36.8
0	0	1	1	0	0	1	0	0	1	0	0	1	0	0	3.96	2.22	38.1
1	1	1	1	0	0	0	0	0	1	0	0	1	0	1	4.57	1.9	34.4
0	0	1	0	0	0	0	0	0	0	0	1	1	0	0	5.1	2.73	42.2
0	0	1	0	0	0	0	0	0	1	0	1	1	0	0	4.45	3.44	43.2
1	0	1	0	0	0	0	0	0	1	0	1	0	0	1	3.59	2.46	34.9
1	0	1	0	0	0	0	0	0	0	0	1	1	0	0	3.52	2.46	37.5
0	0	1	1	0	0	0	0	0	1	1	0	1	0	1	5.02	3.32	33.7
0	0	1	0	0	0	0	0	0	1	0	0	1	0	0	5.41	3.36	37.2
0	1	0	0	1	0	0	0	0	1	0	1	1	0	1	5.33	3.63	38
1	0	1	1	0	0	0	0	0	1	1	0	1	0	1	4.77	3.63	40.9
0	0	1	0	0	0	0	0	0	1	0	0	1	0	0	6.52	4.5	36.4
0	1	1	0	0	0	0	0	0	1	0	0	1	0	0	5.92	4.7	35.3
0	1	1	1	1	1	0	0	0	1	0	0	1	0	0	4.33	3.08	32.2
0	0	1	1	0	0	0	0	0	1	0	0	1	0	0	4.89	3.24	37.2
0	0	0	0	0	0	0	0	0	1	0	0	1	0	1	4.14	3.05	41.9
0	1	1	0	0	0	0	0	0	1	0	0	1	0	0	4.35	3.38	42.8
0	0	1	1	0	0	1	1	0	1	1	0	1	0	1	3.43	2.13	35.4
0	0	1	0	0	0	0	0	0	1	0	0	0	0	0	5.16	3.71	35.8
1	0	1	0	0	0	0	1	0	1	0	0	1	0	1	4.17	2.8	40.5
1	0	1	0	0	0	1	0	1	1	1	1	0	0	1	4.42	2.86	31.7
0	0	1	0	0	0	1	1	1	1	1	0	1	0	1	3.21	1.97	28
0	0	0	0	1	0	0	0	0	1	0	0	1	0	0	4.41	3.21	43.1
0	1	0	1	1	0	0	0	1	1	1	1	1	1	1	5.11	3.26	38.2
0	1	0	1	1	0	0	0	0	1	0	0	1	0	0	4.8	3.69	36.1
0	1	1	1	0	0	0	0	0	1	0	0	1	0	0	4.96	3.26	39.2
0	1	1	0	0	1	1	0	0	0	1	0	1	1	1	4.37	3.16	36.3
1	0	1	0	0	0	0	0	1	1	0	1	1	0	0	4.77	2.83	41.6
0	1	1	1	1	0	0	0	0	1	0	1	1	0	0	3.84	2.54	35.1
0	0	1	0	1	0	0	0	0	1	0	0	1	0	0	5.01	3.55	45.7
0	0	1	1	0	0	0	0	0	1	0	1	0	0	0	2.92	1.17	36
0	0	1	0	0	0	0	0	0	1	0	1	1	0	0	5.65	4.95	40.2
0	0	1	0	0	0	0	0	0	1	0	0	1	0	0	6.25	4.8	43.6
0	1	0	0	0	1	0	0	0	1	0	0	1	0	1	7.44	6.34	38.8
0	0	1	1	0	0	0	0	0	1	0	0	1	0	1	4.52	3.2	36.2
0	0	1	1	0	0	0	0	0	1	0	0	1	0	0	4.76	3.02	40.9
0	0	1	0	1	0	0	0	0	1	0	0	1	0	0	5.97	3.36	37.5
0	0	1	0	1	1	0	0	1	1	1	1	1	0	0	5.06	4.11	32.3
0	0	1	1	0	0	0	0	0	1	0	0	1	0	0	3.78	2.81	34.4
0	1	1	0	0	0	0	0	0	1	0	0	1	1	1	3.92	2.68	32.6
1	0	1	0	0	0	1	1	1	1	1	1	1	1	1	1.88	0.77	26.5
0	0	1	1	0	0	1	1	0	1	0	1	0	0	1	3.1	1.91	34
0	0	1	0	1	0	0	0	0	1	1	1	1	0	0	3.79	2.68	34
0	0	1	1	0	0	1	0	1	1	1	0	0	1	1	3.92	2.14	35.7
0	1	1	1	1	0	0	0	1	1	1	0	1	0	1	4.43	3.43	32.3
0	0	1	0	1	0	0	0	0	1	0	0	1	0	0	10.03	7.27	42.3
1	0	1	0	0	0	0	0	0	1	0	0	1	0	0	4.17	3.17	38.6
0	1	1	0	0	0	0	0	0	1	0	1	0	0	1	3.52	2.5	36.2
0	0	1	1	1	0	0	0	0	1	0	0	1	0	0	5.28	4.06	38
1	0	1	0	0	0	0	0	0	0	0	1	0	1	1	2.89	1.57	30.9
0	1	0	0	1	0	0	0	0	1	0	1	1	0	0	5.69	4.26	39.2
0	0	1	1	0	0	0	0	0	1	0	0	1	0	0	5.15	3.68	43.5
0	0	0	0	0	0	0	0	0	1	0	0	0	1	1	4.58	3.45	34.2
0	0	1	1	0	0	1	0	0	1	0	0	0	0	0	4.76	3.43	36.6
0	0	1	1	0	0	1	0	0	1	0	1	0	0	0	4.54	3.3	33.4
0	0	1	0	0	0	0	0	0	1	0	0	1	0	1	5.12	3.46	35.5
1	0	0	0	0	0	0	0	0	0	1	1	0	0	1	4.21	2.79	37.3
0	0	1	0	0	0	0	0	0	1	0	0	1	0	0	5.44	5.08	40.9
0	0	1	0	0	0	0	0	0	1	0	1	1	0	0	5.05	3.42	39.7
0	0	1	0	0	0	1	1	1	1	1	1	0	0	1	3.13	1.92	36.7
0	0	1	0	0	0	0	0	0	1	0	0	1	0	0	3.57	1.7	29.1
0	0	0	1	0	0	0	0	1	0	1	1	0	0	1	2.49	1.64	35.7
0	0	1	0	1	0	1	0	1	1	0	1	1	0	0	4.48	3.16	40
0	1	1	1	1	0	0	0	0	1	0	0	1	0	0	4.56	3.83	36.6
1	0	1	1	0	0	0	0	1	0	1	0	1	1	1	4.51	2.97	37.4
0	0	0	0	0	0	0	0	0	1	0	1	1	1	1	3.05	1.51	36.2
1	1	1	0	0	0	0	0	1	1	0	1	1	0	0	5.61	3.3	39.3
0	0	1	1	1	0	0	0	0	1	0	1	1	0	0	5.18	4.16	38.8
0	0	1	0	0	1	0	0	0	1	0	0	1	0	0	4.86	3.47	41.2
0	0	1	1	0	0	0	1	0	1	0	1	1	0	0	3.88	2.28	31.9
0	0	1	1	0	0	1	0	0	1	1	0	0	0	1	3.65	2.49	33.9
0	0	1	0	1	0	0	0	0	1	0	0	1	0	1	4.13	2.71	43.4
1	0	1	0	1	0	0	0	0	0	0	0	1	0	0	6.52	4.65	39.6
0	0	1	0	0	0	0	0	0	1	0	1	1	0	0	5.47	3.95	36.8
1	0	1	0	0	0	0	0	0	0	0	1	1	0	1	3.75	2.72	40.6
0	0	1	0	0	0	1	0	1	1	0	1	0	0	1	3.23	2.12	34
0	1	0	0	0	0	0	0	0	1	0	1	1	0	0	5.28	3.78	40.1
0	0	1	0	0	0	0	0	0	1	0	0	1	0	1	4.57	2.94	34.8
0	1	0	0	0	0	0	0	0	1	0	1	1	0	1	5.87	4.56	37.2
0	0	1	0	0	0	0	0	0	0	0	1	1	0	0	5.66	4.28	41.5
0	1	1	1	0	0	0	0	0	1	1	0	0	0	1	3.39	2.05	35.6
0	1	1	0	0	0	0	0	1	1	0	0	1	1	1	4.5	2.52	39.2
0	0	1	0	0	0	0	1	0	0	0	1	1	0	0	2.49	1.24	36.4
0	0	1	0	0	0	0	0	0	1	1	1	1	0	1	3.13	0.85	33.1
0	0	1	0	0	0	0	0	0	1	0	1	1	0	0	4.7	3.53	40.3
0	0	1	1	0	0	0	0	0	0	0	0	1	0	0	3.49	2.76	35
0	1	0	0	0	0	0	0	0	1	0	0	1	0	0	6.76	4.65	39.5
0	0	1	1	0	0	1	0	0	1	0	0	1	0	1	3.36	1.88	37.4
0	0	1	0	1	0	0	0	1	1	1	0	1	0	1	4.63	3.13	41.2
0	0	0	1	0	0	0	0	0	0	0	1	1	0	1	4.5	3.18	40.5
1	0	1	0	0	0	0	0	0	1	0	1	1	0	0	4.37	2.71	36.1
1	0	1	0	0	0	0	0	1	1	1	0	0	1	1	4.91	3.45	33.1
0	0	1	0	0	0	0	0	0	1	0	0	1	0	0	3.83	2.51	35.5
1	0	1	0	0	0	0	0	0	1	0	1	1	1	1	3.03	1.38	32.6
0	1	0	0	1	1	0	0	0	1	0	1	1	0	0	4.66	3.39	39.6
0	0	1	1	0	0	1	0	0	1	0	0	1	0	0	3.91	2.92	35.3
0	0	0	0	0	0	0	0	0	1	0	0	1	0	1	5.1	3.58	43.3
1	0	1	0	0	0	0	0	0	0	0	1	1	0	1	3.63	2.45	33
0	0	1	1	0	0	1	0	0	1	0	0	0	0	1	4.42	3.01	38.1
1	0	1	0	0	0	0	0	0	1	1	0	0	1	1	4.83	3.55	32.4
0	0	1	0	0	0	1	0	0	1	1	0	0	0	1	4.49	2.03	33.1
0	1	1	0	1	0	0	0	0	1	0	1	1	0	0	4.12	2.43	30.8
0	0	0	0	0	0	0	0	0	1	0	1	1	1	1	3.66	2.17	36
0	1	1	0	1	0	0	0	0	1	0	1	1	0	0	4.01	2.77	37.7
0	1	1	0	1	0	0	0	0	1	0	0	1	0	1	3.49	2.18	35.4
0	0	1	0	0	0	0	0	0	1	1	0	1	0	0	5.27	3.41	44.6
1	0	1	0	0	0	0	0	0	0	0	1	1	1	1	3.43	1.63	39.4
0	1	1	0	0	0	0	0	0	1	1	1	1	1	1	4.14	2.76	42.8
0	0	1	0	0	0	0	0	0	1	0	1	1	0	0	3.16	1.1	40.6
0	0	0	1	0	0	0	0	0	1	0	0	1	0	0	4.22	2.25	38.4
0	0	1	1	0	0	0	0	0	0	0	0	0	0	0	5.7	4.23	46.4
0	0	1	0	0	0	0	0	0	1	0	0	1	0	0	3.77	2.05	37.2
0	0	1	0	0	0	0	0	0	1	0	1	1	0	0	5.16	2.19	37.3
0	0	0	0	0	0	0	0	0	1	0	0	1	0	1	7.01	4.76	44.2
1	0	1	1	0	0	0	0	1	1	1	0	1	0	0	3.67	1.57	40.7
0	0	1	0	0	0	1	0	0	1	0	0	1	0	0	4.14	2.23	37.9
1	0	1	1	0	0	0	0	0	1	0	0	1	1	1	4.1	2.39	41.4
0	0	0	0	0	0	0	0	0	1	0	1	1	0	0	5.47	2.93	44.7
0	0	1	0	1	0	0	0	0	1	0	1	1	0	1	5.28	3.69	33
0	0	1	0	0	1	0	0	0	1	0	1	1	0	0	5.99	4.7	41.9
0	1	1	1	0	0	0	0	1	1	1	0	0	0	0	3.4	2.05	36.1
1	0	1	0	0	0	0	0	0	0	1	0	0	0	0	5.5	4.41	40.4
0	0	1	0	0	0	0	1	0	1	0	1	0	0	0	3.98	2.89	42.7
0	0	1	0	0	0	0	0	0	1	0	1	1	0	0	5.52	3.39	40.9
0	0	1	0	0	0	1	1	0	1	0	1	1	0	1	3.73	2.15	39.8
0	0	1	0	0	0	0	0	0	1	1	1	1	0	1	3.87	2.73	31.9
0	0	1	0	0	0	0	0	0	1	0	0	1	0	0	5.02	3.62	43.7
0	0	1	0	0	0	0	0	0	1	0	0	1	0	1	3.62	2.25	40.4
1	0	1	1	0	0	0	0	1	0	0	1	0	1	1	3.28	1.86	30.3
0	0	1	1	0	0	0	0	0	1	0	0	1	0	0	5.6	4.59	39.6
0	0	1	0	0	0	0	0	0	1	1	0	1	1	1	3.15	1.71	27.8
0	1	1	0	0	0	1	1	1	1	0	1	0	0	1	4.35	3.47	34.8
0	0	1	0	0	0	1	1	0	0	1	1	1	1	1	2.19	1.34	32.7
0	1	1	0	0	1	0	0	0	1	0	1	1	0	0	3.84	2.73	40.9
1	0	0	0	0	0	1	0	0	0	0	1	0	1	1	2.31	0.9	31.6
0	0	1	1	0	0	0	0	0	1	0	1	1	0	0	2.86	1.55	36.7
0	0	1	0	0	0	0	0	0	1	0	1	1	0	0	3.91	1.88	42.2
0	0	1	0	0	0	0	0	0	1	0	1	1	0	1	4.51	2.9	37.8
0	0	0	1	0	0	1	0	0	1	0	0	1	0	1	5	2.53	42.5
0	0	0	0	1	0	0	0	0	1	0	0	1	0	1	6.56	5.17	36.7
0	0	1	0	0	0	1	1	0	1	1	0	1	0	1	3.57	2.64	35.5
1	0	1	0	0	0	0	0	1	0	1	0	0	0	0	4.88	3.22	41.8
0	0	1	0	1	0	0	0	0	1	1	0	1	1	1	3.59	1.71	39.5
0	1	1	1	0	0	0	0	0	1	1	0	1	0	1	4.03	2.35	31.3
0	0	0	1	0	0	0	1	0	1	0	1	0	0	1	4.35	3.04	36.5
0	0	1	1	0	0	0	0	0	1	0	0	1	0	1	3.63	2.18	35.6
0	0	1	0	0	0	0	1	0	0	0	1	0	0	0	4.36	2.77	37.9
0	0	1	0	0	0	0	0	0	1	0	0	1	0	0	5.39	3.42	38.5
0	0	1	1	0	0	0	0	0	1	0	1	1	0	1	4.76	3.09	37.4
0	0	1	1	0	0	1	0	0	1	0	0	1	1	1	3.99	2.11	32.3
0	0	1	0	0	0	0	0	1	1	0	1	1	0	0	4.81	3.66	36.7
0	0	1	0	1	0	0	0	0	1	0	1	0	0	1	4.26	1.94	38.6
1	0	1	1	0	0	0	0	1	1	0	0	1	0	1	4.16	2.67	36.8
0	0	1	1	0	0	1	0	0	1	1	1	1	0	0	4.08	2.32	39
0	0	1	1	1	1	0	0	0	1	0	1	1	0	0	4.38	2.15	34.8
1	0	1	0	0	0	1	1	1	1	0	1	0	0	1	3.51	1.96	28.3
0	1	1	1	1	1	1	0	0	1	0	0	1	0	0	4.14	2.28	37.5
1	1	1	1	0	0	0	1	0	1	1	1	1	1	1	3.18	1.81	31.5
1	0	0	0	0	0	1	1	0	0	0	1	0	0	1	3.81	2.12	36.4
0	0	1	1	1	1	0	0	0	0	1	1	1	0	1	4.33	2.81	37.8
0	0	1	0	0	0	0	0	0	1	0	1	0	0	1	5.33	4.09	44
1	1	1	1	0	0	1	0	1	1	1	1	1	0	1	3.46	1.95	35.8
0	0	1	0	0	0	0	0	0	1	0	0	1	0	0	3.61	2.08	39.7
0	0	0	0	0	0	0	0	0	1	0	0	1	0	0	3.44	1.96	38.8
0	0	1	1	0	0	0	0	0	1	1	0	1	0	1	6.44	4.51	40.8
0	1	1	1	1	1	0	0	0	1	0	0	1	0	0	5.59	3.22	37.4
0	1	1	0	0	0	0	0	0	1	0	0	1	0	1	4.6	3.58	41.9
0	0	0	0	0	0	0	0	0	1	0	1	1	0	1	4.53	2.63	38.4
0	0	1	0	0	0	0	0	0	1	1	1	0	0	0	4.51	3.17	33.3
0	1	1	1	0	0	0	0	0	1	0	0	1	0	0	4.82	2.97	40.5
1	0	1	1	0	0	1	1	0	1	1	1	1	1	1	3.24	2.02	30.4
0	1	1	0	1	0	0	0	0	1	0	1	1	0	1	3.47	1.67	41.5
1	1	0	1	0	0	1	0	0	1	0	1	1	0	1	4.78	3.05	34.7
0	0	0	1	0	1	0	0	0	1	0	0	1	0	0	5.82	3.88	37.5
0	0	0	0	1	0	0	1	1	1	1	0	0	0	1	5.52	3.62	36.1
1	1	1	0	0	0	0	0	0	1	0	1	1	0	0	4.42	2.88	41.9
0	1	1	1	0	0	1	1	0	1	1	1	1	1	1	2.85	1.56	33.6
0	1	1	1	0	0	0	0	0	1	0	0	1	0	0	6.25	4.43	33.1
0	0	1	1	0	0	0	0	0	1	0	0	0	0	1	3.78	2.38	39.2
0	0	1	0	0	0	1	0	0	1	0	0	1	0	0	4.19	2.31	36.4
1	0	0	1	1	0	0	0	1	1	0	1	1	0	1	4.54	2.79	41
1	0	1	0	0	1	1	1	0	1	0	1	1	1	1	4.25	2.98	35.7
0	1	1	0	0	0	1	0	0	1	0	1	1	0	0	5.46	3.77	48.3
0	0	1	0	0	0	1	0	0	1	0	1	1	0	0	2.84	1.38	38.2
0	0	1	0	0	0	0	0	0	1	0	0	1	0	0	3.53	1.76	36.3
0	1	1	0	0	0	0	0	0	1	0	1	1	0	0	4.11	2.5	34.9
0	0	1	0	0	0	0	0	0	1	0	0	1	0	1	3.9	2.54	35.1
0	1	1	1	0	0	0	0	0	1	0	0	1	0	0	4.71	3.51	41.4
1	1	0	0	0	1	1	0	0	1	1	1	1	0	1	4.06	2.43	38.3
0	1	0	1	1	0	0	0	0	1	0	1	1	0	1	3.83	2.12	32.9
0	1	0	1	1	0	0	0	0	1	0	1	1	0	0	6.84	5.06	46.2
1	0	1	1	1	0	0	0	1	1	0	1	1	0	0	5.02	3.78	38
0	1	1	0	0	0	0	0	0	1	0	1	1	0	0	3.58	2.38	42.5
1	1	1	0	0	1	0	0	0	1	0	1	1	0	1	3.13	1.7	31.8
0	0	1	0	0	0	0	0	0	1	0	0	1	0	0	4.58	3.32	44.9
1	1	1	0	0	0	0	0	0	1	0	1	1	0	1	3.57	2.32	38.3
0	0	0	0	0	0	0	0	0	0	0	1	1	0	1	4.85	3.03	39.9
1	0	1	0	0	0	0	0	0	0	0	1	1	0	0	3.38	2.21	46.6
1	0	1	0	0	0	0	1	0	0	0	1	0	0	0	3.2	1.9	45.6
1	0	1	0	0	0	0	0	0	0	1	1	1	0	1	3.71	1.67	35.9
1	0	0	0	1	0	0	0	0	0	0	1	1	0	1	5.02	3.53	38.7
0	1	1	0	1	0	0	0	0	0	0	1	1	0	0	5.2	3.08	42.5
1	0	1	0	0	0	0	0	0	0	1	1	0	0	1	2.73	1.48	39.7
0	0	1	0	1	0	0	0	1	0	1	1	0	0	1	2.6	1.43	35.3
1	0	1	0	0	0	0	0	0	1	0	1	1	0	0	4.67	2.83	42
1	0	1	0	0	0	1	1	0	1	0	1	0	0	0	3.53	2.06	37
0	0	1	0	0	0	0	0	0	1	0	1	1	0	0	4.05	2.59	40.9
1	1	1	0	0	1	0	0	0	1	0	0	1	0	0	4.09	2.49	37.4
1	0	1	0	0	0	0	0	0	1	1	1	1	0	0	4.17	2.27	40.2
0	0	1	0	1	0	0	0	0	1	0	1	1	0	0	4.48	3.26	38
0	0	1	0	0	0	0	0	0	1	0	0	1	0	0	4.45	3.01	22.1
0	1	1	0	0	0	0	0	0	1	0	1	1	0	0	4.56	3.07	36.2
0	1	1	0	1	1	0	0	0	1	0	1	1	0	0	6.47	4.42	36.5
0	1	0	0	0	0	0	0	0	1	0	1	1	0	0	4.05	2.7	34
0	1	0	0	0	0	0	0	0	1	0	1	1	1	1	3.39	2.06	32.1
